# Supplementary material for: Accurate RET Fusion Detection in Solid Tumors Using RNA Sequencing Coverage Imbalance Analysis
Source: Int J Mol Sci. 2025 Nov 22;26(23):11300. doi: 10.3390/ijms262311300 (PMC12692729; doi:10.3390/ijms262311300)
Supplement: Supplementary file 1 [file ijms-26-11300-s001.zip]

Archive with 2 entries (2 files):
- RET_Supplementary Figures_S1-5_20251114.pdf
- RET_Supplementary_Tables_20251015.xlsx
