# Supplementary material for: Accurate RET Fusion Detection in Solid Tumors Using RNA Sequencing Coverage Imbalance Analysis
Source: Int J Mol Sci. 2025 Nov 22;26(23):11300. doi: 10.3390/ijms262311300 (PMC12692729; doi:10.3390/ijms262311300)
Supplement: Supplementary file 1 [file ijms-26-11300-s001.zip › RET_Supplementary_Tables_20251015.xlsx]

## Sheet: Legend
	Supplementary Table S1. Clinical annotation, RNA-seq RET coverage asymmetry data, and the results of RET fusion validation using targeted NGS panels TruSight and OncoFu for tumor samples from validation cohort.
	Supplementary Table S2. Clinical annotation, RNA-seq RET coverage asymmetry data, and the results of RET fusion validation using targeted NGS panels TruSight and OncoFu for tumor samples from the additional validation cohort.
	FFPE cancer samples were analyzed with RNA-seq (WTS) and two fusion NGS panels (TruSight and OncoFu).
	Coverage asymmetry for RET was determined by the p-value calculated using the Mann-Whitney U test, comparing the coverage of exons 12-16 (which corresponds to the first half of the TK domain) against exons 2-6.
	Column name	Description
	WTS_STAR-Fusion_Fusion_name	name of RET fusion identified after STAR-Fusion analysis of WTS data
	WTS_RET_junction_n_spanning_reads	number of junction and spanning reads for RET fusion identified after STAR-Fusion analysis of WTS data
	WTS_STAR-Fusion_splice_type	splice type according to STAR-Fusion (ONLY_REF_SPLICE - known splice junctions from reference annotation; INCL_NON_REF_SPLICE - splice junction absent in reference annotation, which may be canonical or non-canonical; NO_JUNCTION_READS_IDENTIFIED - only spanning reads detected)
	WTS_STAR-Fusion_5'_coordinate	coordinate of the breakpoint in the 5'-partner gene (WTS)
	WTS_STAR-Fusion_3'_coordinate	coordinate of the breakpoint in the 3'-partner gene (WTS)
	WTS_RET_asymm_p_val	p-value (one-sided U-test) for WTS coverage asymmetry between RET exons 2-6 (non-TK) and exons 12-16 (TK)
	WTS_cov_depth_TK	coverage depth for RET exons 12-16 (TK) for WTS data
	WTS_cov_depth_non_TK	coverage depth for RET exons 2-6 (non-TK) for WTS data
	WTS_cov_ratio_non-TK//TK	coverage ratio for RET exons 2-6 (non-TK) to exons 12-16 (TK) for WTS data
	WTS_total_reads	total number of reads in whole-transcriptome sequencing
	RET_Fusion_prediction	prediction of RET fusion presence based on p-value for RET coverage asymmetry (<0.01), non-TK/TK coverage ratio (<0.35) and minimal TK coverage (>1.5)
	TruSight_STAR-Fusion_Fusion_name	name of RET fusion identified after STAR-Fusion analysis of TruSight data
	TruSight_STAR-Fusion_junction_n_spanning_reads	number of junction and spanning reads for RET fusion identified after STAR-Fusion analysis of TruSight data
	TruSight_STAR-Fusion_splice_type	splice type according to STAR-Fusion (ONLY_REF_SPLICE - known splice junctions from reference annotation; INCL_NON_REF_SPLICE - splice junction absent in reference annotation, which may be canonical or non-canonical; NO_JUNCTION_READS_IDENTIFIED - only spanning reads detected)
	TruSight_STAR-Fusion_5'_coordinate	coordinate of the breakpoint in the 5'-partner gene (TruSight)
	TruSight_STAR-Fusion_3'_coordinate	coordinate of the breakpoint in the 3'-partner gene (TruSight)
	OncoFu_STAR-Fusion_Fusion_name	name of RET fusion identified after STAR-Fusion analysis of OncoFu data
	OncoFu_STAR-Fusion_junction_n_spanning_reads	number of junction and spanning reads for RET fusion identified after STAR-Fusion analysis of OncoFu data
	OncoFu_STAR-Fusion_splice_type	splice type according to STAR-Fusion (ONLY_REF_SPLICE - known splice junctions from reference annotation; INCL_NON_REF_SPLICE - splice junction absent in reference annotation, which may be canonical or non-canonical; NO_JUNCTION_READS_IDENTIFIED - only spanning reads detected)
	OncoFu_STAR-Fusion_5'_coordinate	coordinate of the breakpoint in the 5'-partner gene (OncoFu)
	OncoFu_STAR-Fusion_3'_coordinate	coordinate of the breakpoint in the 3'-partner gene (OncoFu)

## Sheet: Table S1
		Clinical information			Whole transcriptome sequencing											Tested with			Sanger results	TruSight panel results					OncoFu panel results
Sample_number	Sample_ID	Tumor_type	Sex	Age_on_onset	WTS_STAR-Fusion_Fusion_name	WTS_RET_junction_n_spanning_reads	WTS_STAR-Fusion_splice_type	WTS_STAR-Fusion_5'_coordinate	WTS_STAR-Fusion_3'_coordinate	WTS_RET_asymm_p_val	WTS_cov_depth_TK	WTS_cov_depth_non_TK	WTS_cov_ratio_non-TK//TK	WTS_total_reads	WTS_RET_fusion_prediction	Sanger	TruSight	OncoFu	Fusion_status	TruSight_STAR-Fusion_Fusion_name	TruSight_STAR-Fusion_junction_n_spanning_reads	TruSight_STAR-Fusion_splice_type	TruSight_STAR-Fusion_5'_coordinate	TruSight_STAR-Fusion_3'_coordinate	OncoFu_STAR-Fusion_Fusion_name	OncoFu_STAR-Fusion_junction_n_spanning_reads	OncoFu_STAR-Fusion_splice_type	OncoFu_STAR-Fusion_5'_coordinate	OncoFu_STAR-Fusion_3'_coordinate
1	AL_16	Acute lymphoblastic leukemia	M	10	no fusion with RET	na	na	na	na	0.21	0.07	0.00	0.00	80588670	not predicted	no	yes	yes	na	no fusion with RET	na	na	na	na	no fusion with RET	na	na	na	na
2	AL_60	Acute myeloid leukemia	M	7	no fusion with RET	na	na	na	na	0.12	0.48	0.25	0.53	58821564	not predicted	no	yes	yes	na	no fusion with RET	na	na	na	na	no fusion with RET	na	na	na	na
3	AL_88	Acute myeloid leukemia	M	3	no fusion with RET	na	na	na	na	0.5	2.37	2.32	0.98	48235826	not predicted	no	yes	yes	na	no fusion with RET	na	na	na	na	no fusion with RET	na	na	na	na
4	AL_93	Acute myeloid leukemia	M	6	no fusion with RET	na	na	na	na	0.12	0.26	0.16	0.62	68056694	not predicted	no	yes	yes	na	no fusion with RET	na	na	na	na	no fusion with RET	na	na	na	na
5	AL_100	Acute lymphoblastic leukemia	M	5	no fusion with RET	na	na	na	na	1.00	0.00	0.00	-	49237919	not predicted	no	yes	yes	na	no fusion with RET	na	na	na	na	no fusion with RET	na	na	na	na
6	ALK_1_2	Lung cancer (adenocarcinoma)	M	59	no fusion with RET	na	na	na	na	1.00	0.00	0.00	-	38346240	not predicted	no	yes	yes	na	no fusion with RET	na	na	na	na	no fusion with RET	na	na	na	na
7	ALK_2	Lung cancer (adenocarcinoma)	F	51	no fusion with RET	na	na	na	na	0.88	0.00	0.13	-	38833904	not predicted	no	yes	yes	na	no fusion with RET	na	na	na	na	no fusion with RET	na	na	na	na
8	ALK_3	Lung cancer (adenocarcinoma)	F	60	no fusion with RET	na	na	na	na	0.15	2025-12-01	0.70	0.63	47119868	not predicted	no	yes	yes	na	no fusion with RET	na	na	na	na	no fusion with RET	na	na	na	na
9	ALK_4	Lung cancer (adenocarcinoma)	M	52	no fusion with RET	na	na	na	na	1.00	0.00	0.00	-	33880397	not predicted	no	yes	yes	na	no fusion with RET	na	na	na	na	no fusion with RET	na	na	na	na
10	ALK_5	Lung cancer (adenocarcinoma)	F	50	no fusion with RET	na	na	na	na	0.88	0.00	0.06	-	47042514	not predicted	no	yes	yes	na	no fusion with RET	na	na	na	na	no fusion with RET	na	na	na	na
11	ALK_6_2	Lung cancer (adenocarcinoma)	F	65	no fusion with RET	na	na	na	na	1.00	0.00	0.00	-	77366966	not predicted	no	yes	yes	na	no fusion with RET	na	na	na	na	no fusion with RET	na	na	na	na
12	ALK_8	Lung cancer (adenocarcinoma)	M	47	no fusion with RET	na	na	na	na	0.21	0.12	0.00	0.00	43870312	not predicted	no	yes	yes	na	no fusion with RET	na	na	na	na	no fusion with RET	na	na	na	na
13	ALK_9	Lung cancer (adenocarcinoma)	F	51	no fusion with RET	na	na	na	na	0.42	0.59	0.50	0.85	48823513	not predicted	no	yes	yes	na	no fusion with RET	na	na	na	na	no fusion with RET	na	na	na	na
14	ALK_10	Lung cancer (adenocarcinoma)	M	45	no fusion with RET	na	na	na	na	0.09	0.23	0.00	0.00	53392275	not predicted	no	yes	yes	na	no fusion with RET	na	na	na	na	no fusion with RET	na	na	na	na
15	ALK_12	Lung cancer (adenocarcinoma)	F	42	no fusion with RET	na	na	na	na	1.00	0.00	0.00	-	44874019	not predicted	no	yes	yes	na	no fusion with RET	na	na	na	na	no fusion with RET	na	na	na	na
16	ALK_14	Lung cancer (adenocarcinoma)	M	64	no fusion with RET	na	na	na	na	0.99	0.00	0.25	-	45063710	not predicted	no	yes	yes	na	no fusion with RET	na	na	na	na	no fusion with RET	na	na	na	na
17	ALK_15	Lung cancer (adenocarcinoma)	M	53	no fusion with RET	na	na	na	na	0.15	5.80	3.62	0.62	22224342	not predicted	no	yes	yes	na	no fusion with RET	na	na	na	na	no fusion with RET	na	na	na	na
18	ALK_16	Lung cancer (adenocarcinoma)	F	29	no fusion with RET	na	na	na	na	0.95	0.00	0.19	-	63716980	not predicted	no	yes	yes	na	no fusion with RET	na	na	na	na	no fusion with RET	na	na	na	na
19	AS_2	Hemangioendothelioma	M	35	no fusion with RET	na	na	na	na	0.88	0.00	0.06	-	48495917	not predicted	no	no	yes	na	na	na	na	na	na	no fusion with RET	na	na	na	na
20	BC_46	Breast cancer	F	27	no fusion with RET	na	na	na	na	0.15	11.78	10.95	0.93	50311400	not predicted	no	yes	yes	na	no fusion with RET	na	na	na	na	no fusion with RET	na	na	na	na
21	BC_92	Breast cancer	F	57	no fusion with RET	na	na	na	na	0.45	0.15	0.11	0.75	86499402	not predicted	no	yes	yes	na	no fusion with RET	na	na	na	na	no fusion with RET	na	na	na	na
22	BC_100	Breast cancer	F	76	no fusion with RET	na	na	na	na	0.048	6.94	5.49	0.79	80155396	not predicted	no	yes	yes	na	no fusion with RET	na	na	na	na	no fusion with RET	na	na	na	na
23	BC_114	Breast cancer	F	53	no fusion with RET	na	na	na	na	0.15	1.33	1.45	1.09	44045216	not predicted	no	yes	yes	na	no fusion with RET	na	na	na	na	no fusion with RET	na	na	na	na
24	CC_19	Colorectal cancer	M	75	no fusion with RET	na	na	na	na	0.079	0.22	0.04	0.19	44018891	not predicted	no	yes	yes	na	no fusion with RET	na	na	na	na	no fusion with RET	na	na	na	na
25	CC_147	Colorectal cancer	F	43	no fusion with RET	na	na	na	na	1.00	0.00	0.00	-	40739087	not predicted	no	yes	yes	na	no fusion with RET	na	na	na	na	no fusion with RET	na	na	na	na
26	CC_162	Colorectal cancer	M	45	NCOA4--RET	6+11	ONLY_REF_SPLICE	chr10:46009411:-	chr10:43116584:+	0.006	2025-11-08	0.25	0.03	38671194	predicted	no	no	yes	na	na	na	na	na	na	NCOA4--RET	329 + 423	ONLY_REF_SPLICE	chr10:46009411:-	chr10:43116584:+
26	CC_162	Colorectal cancer	M	45	-	-	-	-	-	0.006	2025-11-08	0.25	0.03	38671194	predicted	no	no	yes	na	na	na	na	na	na	NCOA4--RET	2 + 101	INCL_NON_REF_SPLICE	chr10:46009520:-	chr10:43116589:+
27	CerC_12	Cervical cancer	F	49	no fusion with RET	na	na	na	na	0.7	0.075	0.081	1.08	63837844	not predicted	no	yes	yes	na	no fusion with RET	na	na	na	na	no fusion with RET	na	na	na	na
28	ChC_16	Cholangiocarcinoma	F	75	no fusion with RET	na	na	na	na	0.23	0.55	0.26	0.48	83376504	not predicted	no	no	yes	na	na	na	na	na	na	no fusion with RET	na	na	na	na
29	ChC_17	Cholangiocarcinoma	F	59	no fusion with RET	na	na	na	na	0.88	0.00	0.23	-	91753330	not predicted	no	no	yes	na	na	na	na	na	na	no fusion with RET	na	na	na	na
30	FGF_7	FGF23-producing adenoma	F	52	FN1--RET	937+267	ONLY_REF_SPLICE	chr2:215404389:-	chr10:43114480:+	0.006	1 487.74	0.36	0.00	90332283	predicted	yes	no	no	confirmed	na	na	na	na	na	na	na	na	na	na
31	FS_1	Fibrosarcoma (breast)	F	50	CCDC6--RET	3+0	ONLY_REF_SPLICE	chr10:59906122:-	chr10:43116584:+	0.004	8.90	0.52	0.06	57845987	predicted	yes	no	no	confirmed	na	na	na	na	na	na	na	na	na	na
32	HE_1	Hemangioendothelioma	F	56	no fusion with RET	na	na	na	na	0.85	0.33	0.53	1.60	48859794	not predicted	no	no	yes	na	na	na	na	na	na	no fusion with RET	na	na	na	na
33	LpS_3	Liposarcoma	M	68	no fusion with RET	na	na	na	na	1.00	0.00	0.00	-	41165871	not predicted	no	yes	yes	na	no fusion with RET	na	na	na	na	no fusion with RET	na	na	na	na
34	LuC_54	Lung cancer (adenocarcinoma + squamous cell carcinoma)	F	74	no fusion with RET	na	na	na	na	0.0037	5.96	0.00	0.00	42962349	predicted	no	yes	yes	na	KIF5B--RET	68 + 10	ONLY_REF_SPLICE	chr10:32028428:-	chr10:43116584:+	KIF5B--RET	12 + 4	ONLY_REF_SPLICE	chr10:32028428:-	chr10:43116584:+
35	LuC_59	Lung cancer (large cell neuroendocrine carcinoma)	M	71	no fusion with RET	na	na	na	na	1.00	0.00	0.00	-	26058820	not predicted	no	no	yes	na	na	na	na	na	na	no fusion with RET	na	na	na	na
36	LuC_62	Lung cancer (adenocarcinoma)	F	52	no fusion with RET	na	na	na	na	0.95	0.00	0.08	-	44130461	not predicted	no	yes	yes	na	no fusion with RET	na	na	na	na	no fusion with RET	na	na	na	na
37	LuC_68	Lung cancer (adenocarcinoma)	M	59	no fusion with RET	na	na	na	na	0.12	0.29	0.04	0.14	43510942	not predicted	no	yes	yes	na	no fusion with RET	na	na	na	na	no fusion with RET	na	na	na	na
38	LuC_81	Lung cancer (squamous cell carcinoma)	M	54	no fusion with RET	na	na	na	na	0.59	0.11	0.13	1.18	49516340	not predicted	no	yes	yes	na	no fusion with RET	na	na	na	na	no fusion with RET	na	na	na	na
39	LuC_87	Lung cancer (adenocarcinoma + squamous cell carcinoma)	F	50	no fusion with RET	na	na	na	na	1.00	0.00	0.00	-	41476877	not predicted	no	yes	no	na	no fusion with RET	na	na	na	na	na	na	na	na	na
40	LuC_90	Lung cancer (adenocarcinoma)	F	67	no fusion with RET	na	na	na	na	0.17	0.80	0.26	0.32	71058067	not predicted	no	yes	yes	na	no fusion with RET	na	na	na	na	no fusion with RET	na	na	na	na
41	LuC_100	Lung cancer (adenocarcinoma)	F	47	KIF5B--RET	5+0	ONLY_REF_SPLICE	chr10:32022848:-	chr10:43116584:+	0.006	6.85	0.19	0.03	50980277	predicted	no	yes	yes	na	KIF5B--RET	10 + 0	ONLY_REF_SPLICE	chr10:32022848:-	chr10:43116584:+	KIF5B--RET	93 + 59	ONLY_REF_SPLICE	chr10:32022848:-	chr10:43116584:+
42	LuC_103	Lung cancer (adenocarcinoma)	M	73	no fusion with RET	na	na	na	na	1.00	0.00	0.00	-	199835656	not predicted	no	yes	yes	na	no fusion with RET	na	na	na	na	no fusion with RET	na	na	na	na
43	LuC_104	Lung cancer (squamous cell carcinoma)	M	45	no fusion with RET	na	na	na	na	0.42	0.64	0.66	1.031	52686971	not predicted	no	yes	yes	na	no fusion with RET	na	na	na	na	no fusion with RET	na	na	na	na
44	LuC_133	Lung cancer (squamous cell carcinoma)	M	63	no fusion with RET	na	na	na	na	0.5	0.08	0.06	0.85	44402960	not predicted	no	no	yes	na	na	na	na	na	na	no fusion with RET	na	na	na	na
45	M_18	Melanoma	F	47	no fusion with RET	na	na	na	na	0.5	0.08	0.04	0.55	42918502	not predicted	no	yes	yes	na	no fusion with RET	na	na	na	na	no fusion with RET	na	na	na	na
46	MsC_2	Mucoepidermoid carcinoma	F	30	no fusion with RET	na	na	na	na	0.35	0.50	0.38	0.76	108431206	not predicted	no	no	yes	na	na	na	na	na	na	no fusion with RET	na	na	na	na
47	MT_1	Mesothelioma	M	46	no fusion with RET	na	na	na	na	1.00	0.00	0.00	-	35242087	not predicted	no	yes	yes	na	no fusion with RET	na	na	na	na	no fusion with RET	na	na	na	na
48	NS_20	Glioblastoma, IDH wild type	M	58	no fusion with RET	na	na	na	na	0.11	1.19	0.77	0.65	54449881	not predicted	no	yes	yes	na	no fusion with RET	na	na	na	na	no fusion with RET	na	na	na	na
49	NS_34	Glioblastoma, IDH wild type	F	67	no fusion with RET	na	na	na	na	0.17	0.87	0.59	0.68	99746378	not predicted	no	no	yes	na	na	na	na	na	na	no fusion with RET	na	na	na	na
50	OC_7	Ovarian cancer	F	30	no fusion with RET	na	na	na	na	0.21	1.22	2025-11-01	0.91	44848244	not predicted	no	yes	yes	na	no fusion with RET	na	na	na	na	no fusion with RET	na	na	na	na
51	OC_25	Ovarian cancer	F	58	no fusion with RET	na	na	na	na	0.63	0.15	0.17	1.33	46224579	not predicted	no	yes	yes	na	no fusion with RET	na	na	na	na	no fusion with RET	na	na	na	na
52	OC_49	Ovarian cancer	F	43	no fusion with RET	na	na	na	na	0.048	1.97	1.35	0.69	56909782	not predicted	no	yes	yes	na	no fusion with RET	na	na	na	na	no fusion with RET	na	na	na	na
53	OC_80	Ovarian cancer	F	64	no fusion with RET	na	na	na	na	0.028	1.24	0.27	0.22	94542536	not predicted	no	no	yes	na	na	na	na	na	na	no fusion with RET	na	na	na	na
54	PC_21	Pancreatic cancer	M	77	no fusion with RET	na	na	na	na	1.00	0.00	0.00	-	21336295	not predicted	no	yes	yes	na	no fusion with RET	na	na	na	na	no fusion with RET	na	na	na	na
55	PC_24	Pancreatic cancer	F	59	no fusion with RET	na	na	na	na	0.5	0.34	0.42	1.25	3.69E+08	not predicted	no	yes	yes	na	no fusion with RET	na	na	na	na	no fusion with RET	na	na	na	na
56	PC_25	Pancreatic cancer	M	71	no fusion with RET	na	na	na	na	0.7	0.07	0.06	0.88	34675275	not predicted	no	yes	yes	na	no fusion with RET	na	na	na	na	no fusion with RET	na	na	na	na
57	PrC_11	Prostate cancer	M	52	no fusion with RET	na	na	na	na	0.075	6.89	4.65	0.68	58402343	not predicted	no	no	yes	na	na	na	na	na	na	no fusion with RET	na	na	na	na
58	pTHT_3	Papillary thyroid cancer (pediatric)	F	12	no fusion with RET	na	na	na	na	0.3	0.3	0.16	0.53	92257107	not predicted	no	no	yes	na	na	na	na	na	na	no fusion with RET	na	na	na	na
59	pTHT_4	Papillary thyroid cancer (pediatric)	F	9	no fusion with RET	na	na	na	na	0.016	7.26	4.60	0.63	103384545	not predicted	no	no	yes	na	na	na	na	na	na	no fusion with RET	na	na	na	na
60	pTHT_5	Papillary thyroid cancer (pediatric)	F	8	no fusion with RET	na	na	na	na	0.004	3.38	2.14	0.63	103634804	not predicted	no	no	yes	na	na	na	na	na	na	no fusion with RET	na	na	na	na
61	pTHT_6	Papillary thyroid cancer (pediatric)	F	16	no fusion with RET	na	na	na	na	0.048	3.19	1.90	0.60	88225736	not predicted	no	no	yes	na	na	na	na	na	na	no fusion with RET	na	na	na	na
62	pTHT_15	Papillary thyroid cancer (pediatric)	M	11	CCDC6--RET	18+4	ONLY_REF_SPLICE	chr10:59906122:-	chr10:43116584:+	0.0056	29.42	0.44	0.01	141101822	predicted	yes	no	no	confirmed	na	na	na	na	na	na	na	na	na	na
63	pTHT_16	Papillary thyroid cancer (pediatric)	F	11	CCDC6--RET	31+5	ONLY_REF_SPLICE	chr10:59906122:-	chr10:43116584:+	0.004	30.39	0.72	0.02	105549834	predicted	yes	no	no	confirmed	na	na	na	na	na	na	na	na	na	na
64	pTHT_17	Papillary thyroid cancer (pediatric)	F	23	no fusion with RET	na	na	na	na	0.11	2.39	1.08	0.45	93222855	not predicted	no	no	yes	na	na	na	na	na	na	no fusion with RET	na	na	na	na
65	pTHT_19	Papillary thyroid cancer (pediatric)	M	15	no fusion with RET	na	na	na	na	0.0079	9.82	4.74	0.48	122793806	not predicted	no	no	yes	na	na	na	na	na	na	no fusion with RET	na	na	na	na
66	pTHT_21	Papillary thyroid cancer (pediatric)	M	15	NCOA4--RET	16+1	ONLY_REF_SPLICE	chr10:46012883:-	chr10:43116584:+	0.004	12.44	0.87	0.07	81563318	predicted	yes	no	no	confirmed	na	na	na	na	na	na	na	na	na	na
67	pTHT_22	Papillary thyroid cancer (pediatric)	M	14	RUFY3--RET	13+2	ONLY_REF_SPLICE	chr4:70788973:+	chr10:43116584:+	0.004	18.87	0.44	0.02	100897700	predicted	yes	no	yes	confirmed	na	na	na	na	na	RUFY3--RET	125+135	ONLY_REF_SPLICE	chr4:70788973:+	chr10:43116584:+
67	pTHT_22	Papillary thyroid cancer (pediatric)	M	14	-	-	-	-	-	0.004	18.87	0.44	0.02	100897700	predicted	yes	no	yes	confirmed	na	na	na	na	na	RUFY3--RET	1+135	INCL_NON_REF_SPLICE	chr4:70788974:+	chr10:43116586:+
68	pThT_24	Papillary thyroid cancer (pediatric)	F	12	NCOA4--RET	6+0	ONLY_REF_SPLICE	chr10:46012883:-	chr10:43116584:+	0.004	9.35	2.55	0.27	79652153	predicted	yes	no	yes	confirmed	na	na	na	na	na	NCOA4--RET	52 +45	ONLY_REF_SPLICE	chr10:46012883:-	chr10:43116584:+
68	pThT_24	Papillary thyroid cancer (pediatric)	F	12	-	-	-	-	-	0.004	9.35	2.55	0.27	79652153	predicted	yes	no	yes	confirmed	na	na	na	na	na	RET--NCOA4	7 + 5	INCL_NON_REF_SPLICE	chr10:43114736:+	chr10:46011059:-
69	pTHT_25	Papillary thyroid cancer (pediatric)	F	8	CCDC6--RET	10+1	ONLY_REF_SPLICE	chr10:59906122:-	chr10:43116584:+	0.004	15.83	0.63	0.04	73850477	predicted	yes	no	no	confirmed	na	na	na	na	na	na	na	na	na	na
70	pTHT_26	Papillary thyroid cancer (pediatric)	M	6	TRIM27--RET	15+5	ONLY_REF_SPLICE	chr6:28920012:-	chr10:43116584:+	0.004	20.39	0.66	0.03	76835747	predicted	yes	no	no	confirmed	na	na	na	na	na	na	na	na	na	na
71	pTHT_27	Papillary thyroid cancer (pediatric)	M	14	no fusion with RET	na	na	na	na	0.089	0.27	0.0	0	66268345	not predicted	no	no	yes	na	na	na	na	na	na	no fusion with RET	na	na	na	na
72	pTHT_32	Papillary thyroid cancer (pediatric)	F	15	no fusion with RET	na	na	na	na	0.016	6.77	3.83	0.57	86098458	not predicted	no	no	yes	na	na	na	na	na	na	no fusion with RET	na	na	na	na
73	pTHT_33	Papillary thyroid cancer (pediatric)	F	16	no fusion with RET	na	na	na	na	0.35	11.14	7.89	0.71	102782557	not predicted	no	no	yes	na	na	na	na	na	na	no fusion with RET	na	na	na	na
74	RAIR_4	Papillary thyroid cancer	F	no data	NCOA4--RET	1+0	ONLY_REF_SPLICE	chr10:46012883:-	chr10:43116584:+	0.0056	2.80	0.08	0.03	36313252	predicted	yes	no	no	confirmed	na	na	na	na	na	na	na	na	na	na
75	SgC_2	Salivary gland cancer	M	33	no fusion with RET	na	na	na	na	0.048	1.04	0.36	0.35	55558088	not predicted	no	yes	yes	na	no fusion with RET	na	na	na	na	no fusion with RET	na	na	na	na
76	TC_102	Papillary thyroid cancer	F	35	no fusion with RET	na	na	na	na	1.00	0.00	0.00	-	42104998	not predicted	no	yes	yes	na	no fusion with RET	na	na	na	na	no fusion with RET	na	na	na	na
77	TC_105	Papillary thyroid cancer	F	32	no fusion with RET	na	na	na	na	0.75	0.07	0.12	1.66	35739925	not predicted	no	yes	yes	na	no fusion with RET	na	na	na	na	no fusion with RET	na	na	na	na
78	TC_136	Parathyroid cancer	F	44	no fusion with RET	na	na	na	na	0.016	323.84	184.88	0.57	79323384	not predicted	no	no	yes	na	na	na	na	na	na	no fusion with RET	na	na	na	na

## Sheet: Table S2
		Clinical information			Whole transcriptome sequencing											Tested with		Sanger results	OncoFu panel results
Sample_number	Sample_ID	Tumor_type	Sex	Age_on_onset	WTS_STAR-Fusion_Fusion_name	WTS_RET_junction_n_spanning_reads	WTS_STAR-Fusion_splice_type	WTS_STAR-Fusion_5'_coordinate	WTS_STAR-Fusion_3'_coordinate	WTS_RET_asymm_p_val	WTS_cov_depth_TK	WTS_cov_depth_non_TK	WTS_cov_ratio_non-TK//TK	WTS_total_reads	WTS_RET_fusion_prediction	Sanger	OncoFu	Fusion_status	OncoFu_STAR-Fusion_Fusion_name	OncoFu_STAR-Fusion_junction_n_spanning_reads	OncoFu_STAR-Fusion_splice_type	OncoFu_STAR-Fusion_5'_coordinate	OncoFu_STAR-Fusion_3'_coordinate
1	THT_1	Medullary thyroid cancer	F	17	no fusion with RET	na	na	na	na	0.0079	401.47	243.24	0.61	132525999	not predicted	no	yes	na	no fusion with RET	na	na	na	na
2	THT_2	Medullary thyroid cancer	F	63	no fusion with RET	na	na	na	na	0.0079	330.58	199.12	0.60	96208386	not predicted	no	yes	na	no fusion with RET	na	na	na	na
3	THT_3	Medullary thyroid cancer	F	46	no fusion with RET	na	na	na	na	0.075	146.16	104.97	0.72	156355659	not predicted	no	no	na	na	na	na	na	na
4	THT_4	Medullary thyroid cancer	F	35	no fusion with RET	na	na	na	na	0.028	343.05	243.52	0.71	129622888	not predicted	no	no	na	na	na	na	na	na
5	THT_5	Medullary thyroid cancer	F	67	no fusion with RET	na	na	na	na	0.008	251.89	151.47	0.60	135990648	not predicted	no	no	na	na	na	na	na	na
6	THT_6	Medullary thyroid cancer	M	47	no fusion with RET	na	na	na	na	0.008	236.46	124.39	0.53	151446616	not predicted	no	no	na	na	na	na	na	na
7	THT_7	Medullary thyroid cancer	F	31	no fusion with RET	na	na	na	na	0.016	380.95	229.75	0.60	157674119	not predicted	no	no	na	na	na	na	na	na
8	THT_8	Medullary thyroid cancer	F	74	no fusion with RET	na	na	na	na	0.048	157.67	88.51	0.56	138203485	not predicted	no	no	na	na	na	na	na	na
9	THT_9	Medullary thyroid cancer	F	74	no fusion with RET	na	na	na	na	0.008	128.19	57.50	0.45	136406963	not predicted	no	no	na	na	na	na	na	na
10	THT_10	Medullary thyroid cancer	F	32	no fusion with RET	na	na	na	na	0.016	83.57	53.46	0.64	134827852	not predicted	no	no	na	na	na	na	na	na
11	THT_11	Medullary thyroid cancer	F	40	no fusion with RET	na	na	na	na	0.008	167.14	105.43	0.63	147631399	not predicted	no	no	na	na	na	na	na	na
12	THT_12	Medullary thyroid cancer	F	49	no fusion with RET	na	na	na	na	0.028	276.92	199.28	0.72	98778997	not predicted	no	no	na	na	na	na	na	na
13	THT_13	Medullary thyroid cancer	F	44	no fusion with RET	na	na	na	na	0.016	203.02	141.97	0.70	127081533	not predicted	no	no	na	na	na	na	na	na
14	THT_14	Medullary thyroid cancer	M	no data	no fusion with RET	na	na	na	na	0.008	283.02	144.64	0.51	154696937	not predicted	no	no	na	na	na	na	na	na
15	THT_15	Medullary thyroid cancer	F	60	no fusion with RET	na	na	na	na	0.008	261.68	137.16	0.52	108752262	not predicted	no	no	na	na	na	na	na	na
16	THT_16	Medullary thyroid cancer	F	81	no fusion with RET	na	na	na	na	0.028	112.04	67.71	0.60	117521225	not predicted	no	no	na	na	na	na	na	na
17	THT_17	Medullary thyroid cancer	M	63	no fusion with RET	na	na	na	na	0.008	295.90	179.04	0.61	157233859	not predicted	no	no	na	na	na	na	na	na
18	THT_18	Medullary thyroid cancer	F	41	no fusion with RET	na	na	na	na	0.004	489.96	246.75	0.50	174374057	not predicted	no	yes	na	no fusion with RET	na	na	na	na
19	THT_19	Medullary thyroid cancer	F	44	no fusion with RET	na	na	na	na	0.008	290.58	140.74	0.48	209788182	not predicted	no	no	na	na	na	na	na	na
20	THT_20	Medullary thyroid cancer	F	37	no fusion with RET	na	na	na	na	0.008	255.53	127.76	0.50	160006053	not predicted	no	no	na	na	na	na	na	na
21	THT_21	Medullary thyroid cancer	M	71	no fusion with RET	na	na	na	na	0.008	416.24	235.33	0.57	131547535	not predicted	no	no	na	na	na	na	na	na
22	THT_22	Medullary thyroid cancer	F	31	no fusion with RET	na	na	na	na	0.008	217.07	124.04	0.57	158735903	not predicted	no	no	na	na	na	na	na	na
23	THT_23	Medullary thyroid cancer	F	67	no fusion with RET	na	na	na	na	0.008	265.65	121.41	0.46	160965869	not predicted	no	no	na	na	na	na	na	na
24	THT_24	Medullary thyroid cancer	M	70	no fusion with RET	na	na	na	na	0.008	265.64	123.13	0.46	150808144	not predicted	no	no	na	na	na	na	na	na
25	THT_25	Medullary thyroid cancer	M	51	no fusion with RET	na	na	na	na	0.016	210.89	131.17	0.62	201247031	not predicted	no	no	na	na	na	na	na	na
26	THT_26	Medullary thyroid cancer	F	62	no fusion with RET	na	na	na	na	0.028	105.67	67.43	0.64	163458716	not predicted	no	no	na	na	na	na	na	na
27	THT_27	Medullary thyroid cancer	M	35	no fusion with RET	na	na	na	na	0.004	49.93	24.99	0.50	131682717	not predicted	no	no	na	na	na	na	na	na
28	THT_28	Medullary thyroid cancer	F	49	no fusion with RET	na	na	na	na	0.016	93.73	45.57	0.49	152453859	not predicted	no	no	na	na	na	na	na	na
29	THT_29	Medullary thyroid cancer	F	45	no fusion with RET	na	na	na	na	0.008	192.53	109.65	0.57	145843641	not predicted	no	no	na	na	na	na	na	na
30	THT_30	Medullary thyroid cancer	F	50	no fusion with RET	na	na	na	na	0.008	294.96	151.66	0.51	231665677	not predicted	no	no	na	na	na	na	na	na
31	THT_31	Medullary thyroid cancer	F	62	no fusion with RET	na	na	na	na	0.004	305.91	176.14	0.58	172604691	not predicted	no	yes	na	no fusion with RET	na	na	na	na
32	THT_32	Medullary thyroid cancer	F	58	no fusion with RET	na	na	na	na	0.008	222.68	127.79	0.57	206732373	not predicted	no	no	na	na	na	na	na	na
33	THT_33	Medullary thyroid cancer	F	27	no fusion with RET	na	na	na	na	0.008	253.53	138.56	0.55	152302755	not predicted	no	no	na	na	na	na	na	na
34	THT_34	Medullary thyroid cancer	M	58	no fusion with RET	na	na	na	na	0.008	136.16	65.44	0.48	140391132	not predicted	no	no	na	na	na	na	na	na
35	THT_35	Medullary thyroid cancer	M	54	no fusion with RET	na	na	na	na	0.008	317.16	172.97	0.55	145744155	not predicted	no	no	na	na	na	na	na	na
36	THT_36	Medullary thyroid cancer	F	67	no fusion with RET	na	na	na	na	0.008	303.12	188.46	0.62	161981031	not predicted	no	no	na	na	na	na	na	na
37	THT_37	Medullary thyroid cancer	M	40	no fusion with RET	na	na	na	na	0.016	107.56	63.31	0.59	137927607	not predicted	no	no	na	na	na	na	na	na
38	THT_38	Medullary thyroid cancer	M	72	no fusion with RET	na	na	na	na	0.004	322.02	163.22	0.51	202073549	not predicted	no	yes	na	no fusion with RET	na	na	na	na
39	THT_39	Medullary thyroid cancer	F	50	no fusion with RET	na	na	na	na	0.028	166.77	106.64	0.64	129842904	not predicted	no	no	na	na	na	na	na	na
40	THT_40	Medullary thyroid cancer	F	61	no fusion with RET	na	na	na	na	0.004	426.39	210.76	0.49	136851602	not predicted	no	yes	na	no fusion with RET	na	na	na	na
41	THT_41	Medullary thyroid cancer	F	71	no fusion with RET	na	na	na	na	0.008	270.61	176.18	0.65	201658551	not predicted	no	no	na	na	na	na	na	na
42	THT_42	Medullary thyroid cancer	F	73	no fusion with RET	na	na	na	na	0.028	55.15	32.20	0.58	81110125	not predicted	no	no	na	na	na	na	na	na
43	THT_43	Medullary thyroid cancer	F	73	no fusion with RET	na	na	na	na	0.008	199.35	107.15	0.54	135059543	not predicted	no	no	na	na	na	na	na	na
44	THT_44	Medullary thyroid cancer	F	64	no fusion with RET	na	na	na	na	0.008	376.22	205.54	0.55	155432587	not predicted	no	no	na	na	na	na	na	na
45	THT_45	Medullary thyroid cancer	M	51	no fusion with RET	na	na	na	na	0.028	92.01	57.21	0.62	105013264	not predicted	no	no	na	na	na	na	na	na
46	THT_46	Medullary thyroid cancer	F	69	no fusion with RET	na	na	na	na	0.008	304.23	166.04	0.55	173965532	not predicted	no	no	na	na	na	na	na	na
47	THT_47	Medullary thyroid cancer	F	35	no fusion with RET	na	na	na	na	0.008	419.60	229.25	0.55	200472636	not predicted	no	no	na	na	na	na	na	na
48	THT_48	Medullary thyroid cancer	M	39	no fusion with RET	na	na	na	na	0.004	144.65	78.83	0.54	154644101	not predicted	no	yes	na	no fusion with RET	na	na	na	na
49	THT_49	Medullary thyroid cancer	F	38	no fusion with RET	na	na	na	na	0.008	180.37	97.53	0.54	127120696	not predicted	no	no	na	na	na	na	na	na
50	THT_50	Medullary thyroid cancer	F	56	no fusion with RET	na	na	na	na	0.028	67.73	44.07	0.65	114488551	not predicted	no	no	na	na	na	na	na	na
51	THT_51	Papillary thyroid cancer	F	23	CCDC6--RET	19+1	ONLY_REF_SPLICE	chr10:59906122:-	chr10:43116584:+	0.0037	34.26	0.00	0.00	134664366	predicted	yes	yes	confirmed	CCDC6--RET	79+67	ONLY_REF_SPLICE	chr10:59906122:-	chr10:43116584:+
52	THT_52	Papillary thyroid cancer	F	30	no fusion with RET	na	na	na	na	0.036	0.56	0.00	0.00	149283069	low TK coverage	no	no	na	na	na	na	na	na
53	THT_53	Papillary thyroid cancer	F	57	CCDC6--RET	12+2	ONLY_REF_SPLICE	chr10:59906122:-	chr10:43116584:+	0.0049	14.12	0.16	0.01	163474932	predicted	yes	yes	confirmed	CCDC6--RET	24+31	ONLY_REF_SPLICE	chr10:59906122:-	chr10:43116584:+
54	THT_54	Papillary thyroid cancer	F	43	no fusion with RET	na	na	na	na	0.111	1.38	0.62	0.45	109403587	low TK coverage	no	no	na	na	na	na	na	na
55	THT_55	Papillary thyroid cancer	F	56	no fusion with RET	na	na	na	na	0.048	1.20	0.54	0.45	114399613	low TK coverage	no	no	na	na	na	na	na	na
56	THT_56	Papillary thyroid cancer	M	45	no fusion with RET	na	na	na	na	0.500	0.84	0.52	0.62	169262085	low TK coverage	no	no	na	na	na	na	na	na
57	THT_57	Papillary thyroid cancer	F	60	no fusion with RET	na	na	na	na	0.949	0.00	0.23	-	141057789	low TK coverage	no	no	na	na	na	na	na	na
58	THT_58	Papillary thyroid cancer	M	38	NCOA4--RET	45+7	ONLY_REF_SPLICE	chr10:46012883:-	chr10:43116584:+	0.004	48.48	15.98	0.33	169697530	predicted	yes	yes	confirmed	NCOA4--RET	204+109	ONLY_REF_SPLICE	chr10:46012883:-	chr10:43116584:+
58	THT_58	Papillary thyroid cancer	M	38	RET--NCOA4	27+3	ONLY_REF_SPLICE	chr10:43114736:+	chr10:46011206:-	0.004	48.48	15.98	0.33	169697530	predicted	no	yes	na	RET--NCOA4	87+39	ONLY_REF_SPLICE	chr10:43114736:+	chr10:46011206:-
59	THT_59	Papillary thyroid cancer	F	62	no fusion with RET	na	na	na	na	0.058	0.91	0.40	0.44	138469712	low TK coverage	no	no	na	na	na	na	na	na
60	THT_60	Papillary thyroid cancer	F	52	no fusion with RET	na	na	na	na	0.225	1.48	0.94	0.64	184582784	low TK coverage	no	no	na	na	na	na	na	na
61	THT_61	Papillary thyroid cancer	F	22	no fusion with RET	na	na	na	na	0.090	0.23	0.00	0.00	125621877	low TK coverage	no	no	na	na	na	na	na	na
62	THT_62	Papillary thyroid cancer	F	50	no fusion with RET	na	na	na	na	0.022	0.57	0.06	0.11	213115785	low TK coverage	no	no	na	na	na	na	na	na
63	THT_63	Papillary thyroid cancer	M	35	no fusion with RET	na	na	na	na	0.859	0.18	0.65	3.61	134289974	low TK coverage	no	no	na	na	na	na	na	na
64	THT_64	Papillary thyroid cancer	F	43	no fusion with RET	na	na	na	na	0.274	3.28	2025-04-02	0.62	153220755	not predicted	no	no	na	na	na	na	na	na
65	THT_65	Papillary thyroid cancer	M	31	no fusion with RET	na	na	na	na	1.000	0.00	0.00	-	82571624	low TK coverage	no	no	na	na	na	na	na	na
66	THT_66	Papillary thyroid cancer	M	50	no fusion with RET	na	na	na	na	0.090	0.28	0.00	0.00	135765058	low TK coverage	no	no	na	na	na	na	na	na
67	THT_67_2	Papillary thyroid cancer	F	27	no fusion with RET	na	na	na	na	0.737	0.51	0.52	2025-02-01	236564284	low TK coverage	no	no	na	na	na	na	na	na
68	THT_68	Papillary thyroid cancer	F	42	no fusion with RET	na	na	na	na	0.885	0.00	0.16	-	100357886	low TK coverage	no	no	na	na	na	na	na	na
69	THT_69	Papillary thyroid cancer	F	63	no fusion with RET	na	na	na	na	0.232	1.25	0.54	0.43	144225035	low TK coverage	no	no	na	na	na	na	na	na
70	THT_70	Papillary thyroid cancer	F	33	PPP1R21--RET	3+0	ONLY_REF_SPLICE	chr2:48491170:+	chr10:43116584:+	0.004	11.59	11.59	1.00	150916738	predicted	yes	yes	confirmed	PPP1R21--RET	25+24	ONLY_REF_SPLICE	chr2:48491170:+	chr10:43116584:+
70	THT_70	Papillary thyroid cancer	F	33	-	-	-	-	-	0.004	11.59	11.59	1.00	150916738	predicted	no	yes	na	RET--AL157388.1	2+2	ONLY_REF_SPLICE	chr10:43114736:+	chr10:118866318:-
71	THT_72	Low differentiated thyroid cancer	F	55	no fusion with RET	na	na	na	na	0.006	1.25	0.16	0.13	160376151	low TK coverage	no	no	na	na	na	na	na	na
72	THT_73	Papillary thyroid cancer	F	66	no fusion with RET	na	na	na	na	1.000	0.00	0.00	-	137467326	low TK coverage	no	no	na	na	na	na	na	na
73	THT_74	Papillary thyroid cancer	F	36	no fusion with RET	na	na	na	na	1.000	0.00	0.00	-	100535622	low TK coverage	no	no	na	na	na	na	na	na
74	THT_75	Papillary thyroid cancer	F	47	no fusion with RET	na	na	na	na	0.212	0.11	0.00	0.00	134639133	low TK coverage	no	no	na	na	na	na	na	na
75	THT_76	Papillary thyroid cancer	F	22	no fusion with RET	na	na	na	na	1.000	0.00	0.00	-	148289953	low TK coverage	no	no	na	na	na	na	na	na
76	THT_77	Papillary thyroid cancer	M	49	no fusion with RET	na	na	na	na	1.000	0.00	0.00	-	156467124	low TK coverage	no	no	na	na	na	na	na	na
77	THT_78	Papillary thyroid cancer	F	25	no fusion with RET	na	na	na	na	0.336	0.83	0.61	0.73	137991255	low TK coverage	no	no	na	na	na	na	na	na
78	THT_79	Papillary thyroid cancer	F	36	no fusion with RET	na	na	na	na	0.941	0.11	0.46	4.18	127373793	low TK coverage	no	no	na	na	na	na	na	na
79	THT_80	Papillary thyroid cancer	F	31	no fusion with RET	na	na	na	na	0.259	0.79	0.40	0.51	141814331	low TK coverage	no	no	na	na	na	na	na	na
80	CC_29	Colorectal cancer	M	82	no fusion with RET	na	na	na	na	0.004	4.68	1.25	0.27	40841753	predicted	no	yes	na	NCOA4--RET	66+160	ONLY_REF_SPLICE	chr10:46009411:-	chr10:43116584:+
80	CC_29	Colorectal cancer	M	82	no fusion with RET	na	na	na	na	0.004	4.68	1.25	0.27	40841753	predicted	no	yes	na	NCOA4--RET	1+160	INCL_NON_REF_SPLICE	chr10:46009411:-	chr10:43116587:+
80	CC_29	Colorectal cancer	M	82	no fusion with RET	na	na	na	na	0.004	4.68	1.25	0.27	40841753	predicted	no	yes	na	RET--NCOA4	19+18	ONLY_REF_SPLICE	chr10:43114736:+	chr10:46006597:-
80	CC_29	Colorectal cancer	M	82	no fusion with RET	na	na	na	na	0.004	4.68	1.25	0.27	40841753	predicted	no	yes	na	RET--NCOA4	1+18	INCL_NON_REF_SPLICE	chr10:43114736:+	chr10:46006594:-
